# Supplementary material for: Multiplexing Biosensor for the Detection of Extracellular Vesicles as Biomarkers of Tissue Damage and Recovery after Ischemic Stroke
Source: Int J Mol Sci. 2023 Apr 27;24(9):7937. doi: 10.3390/ijms24097937 (PMC10177901; doi:10.3390/ijms24097937)
Supplement: Supplementary file 1 [file ijms-24-07937-s001.zip]

Archive with 1 entries (1 files):
- ijms-2325072-supplementary.pdf
